# Supplementary material for: Role of Iodine Status and Lifestyle Behaviors on Goiter among Children and Adolescents: A Cross-Sectional Study in Zhejiang Province, China
Source: Nutrients. 2024 Aug 31;16(17):2910. doi: 10.3390/nu16172910 (PMC11397286; doi:10.3390/nu16172910)
Supplement: Supplementary file 1 [file nutrients-16-02910-s001.zip]

Archive with 1 entries (1 files):
- nutrients-3159955-supplementary.pdf
